# Supplementary material for: Antioxidant and Anti-Inflammatory Effects of Nettle Polyphenolic Extract: Impact on Human Colon Cells and Cytotoxicity Against Colorectal Adenocarcinoma
Source: Molecules. 2024 Oct 22;29(21):5000. doi: 10.3390/molecules29215000 (PMC11547774; doi:10.3390/molecules29215000)
Supplement: Supplementary file 1 [file molecules-29-05000-s001.zip]

Archive with 1 entries (1 files):
- molecules-3221582-supplementary.pdf
